# Supplementary material for: RNA-dependent RNA polymerases regulate ascospore discharge through the exonic-sRNA-mediated RNAi pathway
Source: mBio. 2024 May 16;15(6):e00377-24. doi: 10.1128/mbio.00377-24 (PMC11237814; doi:10.1128/mbio.00377-24)
Supplement: Table S1 — PCR primers. [file mbio.00377-24-s0002.xlsx]

## Sheet: S1 Table.
Table S1. PCR primers used in this study
Primer name	Sequence (5’-3’)	Annotation
construction and identification of deletion mutant
Fgrdrp1-1F	ATACGAGCAAGAGGTAGAGAGACG	upstream fragment of Fgrdrp1
Fgrdrp1-1RG	GAAATTGGGGGTTTCGGAATGTCCCAAAGTCAAACGGTTGGGG	upstream fragment of Fgrdrp1
Fgrdrp1-2FG	GTTTAGATTCCAAGTGTCTACTGCTGGGAATAGACAGAGGCGGGGAGT	downstream fragment of Fgrdrp1
Fgrdrp1-2R	CATGAACAACATCAGAACACTCC	downstream fragment of Fgrdrp1
Fgrdrp1-1F2	CTCGGAGCCAAACAAAAGTCG	identification of Fgrdrp1 deletion mutant, the fragment F1
GE-R2	AGTAGTTCTTTTTCTGCCATCGGAC	identification of Fgrdrp1 deletion mutant, the fragment F1
Fgrdrp1-2R2	CCTATCATCATCAACTCCCCAG	identification of Fgrdrp1 deletion mutant, the fragment F2
EN-F2	AGTTCTTCGTTGCGGGTTACAG	identification of Fgrdrp1 deletion mutant, the fragment F2
Fgrdrp1-F	TTGGGCGTTCCTGGTCTCCGTT	identification of Fgrdrp1 deletion mutant, the fragment F3
Fgrdrp1-R	CTCCGACAAAGGGAACACGA	identification of Fgrdrp1 deletion mutant, the fragment F3
Fgrdrp2-1F	CTTGGGAGAACACTGTTTATCATGG	upstream fragment of Fgrdrp2
Fgrdrp2-1RH	ACCTCCACTAGCTCCAGCCAAGGGAAGATGGGTGAAAAGTCAGGAG	upstream fragment of Fgrdrp2
Fgrdrp2-2FH	TGAGTCGTTTACCCAGAATGCACAGACCTGGGAGGCATCTTGATGAGA	downstream fragment of Fgrdrp2
Fgrdrp2-2R	GAGCAAACTGGATTGAAAGAGGC	downstream fragment of Fgrdrp2
Fgrdrp2-1F2	AAACGTACCTGGCGAGCGTCAAA	identification of Fgrdrp2,Fgrdrp1/Fgrdrp2 and Fgrdrp5/Fgrdrp2 deletion mutant, the fragment F1
HY-R2	GCTACTGCTTACAAGTGGGCTGA	identification of Fgrdrp2,Fgrdrp1/Fgrdrp2 and Fgrdrp5/Fgrdrp2 deletion mutant, the fragment F1
Fgrdrp2-2R2	CTATGTTGCTTTCCTCAAGACCCTAC	identification of Fgrdrp2,Fgrdrp1/Fgrdrp2 and Fgrdrp5/Fgrdrp2 deletion mutant, the fragment F2
YG-F2	GCCCTGGGTTCGCAAAGATA	identification of Fgrdrp2,Fgrdrp1/Fgrdrp2 and Fgrdrp5/Fgrdrp2 deletion mutant, the fragment F2
Fgrdrp2-F	ATTCGTATCGGCGACCGCTTGTA	identification of Fgrdrp2,Fgrdrp1/Fgrdrp2 and Fgrdrp5/Fgrdrp2 deletion mutant, the fragment F3
Fgrdrp2-R	GGTCCACGAATGATAGAGGTCTTGTT	identification of Fgrdrp2,Fgrdrp1/Fgrdrp2 and Fgrdrp5/Fgrdrp2 deletion mutant, the fragment F3
Fgrdrp3-1F	GAGGGAACCAGGAGGAGACAT	upstream fragment of Fgrdrp3
Fgrdrp3-1RG	GAAATTGGGGGTTTCGGAATGTCGAGGCAGGGCAAGACTGAAT	upstream fragment of Fgrdrp3
Fgrdrp3-1RH	ACCTCCACTAGCTCCAGCCAAGGAGGCAGGGCAAGACTGAAT	upstream fragment of Fgrdrp3
Fgrdrp3-2FG	GTTTAGATTCCAAGTGTCTACTGCTGGGAGTGCAGATTGTTTTATCTTGGGG	downstream fragment of Fgrdrp3
Fgrdrp3-2FH	TGAGTCGTTTACCCAGAATGCACAGGAGTGCAGATTGTTTTATCTTGGGG	downstream fragment of Fgrdrp3
Fgrdrp3-2R	CAGCCGAGATTGCCAAGAGAG	downstream fragment of Fgrdrp3
Fgrdrp3-1F2	CGTTGGTGAAAATCTGAGGGA	identification of Fgrdrp3 or Fgrdrp2/Fgrdrp3 deletion mutant, the fragment F1
HY-R2	GCTACTGCTTACAAGTGGGCTGA	identification of Fgrdrp3 deletion mutant, the fragment F1
GE-R2	AGTAGTTCTTTTTCTGCCATCGGAC	identification of Fgrdrp2/Fgrdrp3 deletion mutant, the fragment F1
Fgrdrp3-2R2	GGTTCAGTGTTGGTGATTAGAG	identification of Fgrdrp3 or Fgrdrp2/Fgrdrp3 deletion mutant, the fragment F2
YG-F2	GCCCTGGGTTCGCAAAGATA	identification of Fgrdrp3 deletion mutant, the fragment F2
EN-F2	AGTTCTTCGTTGCGGGTTACAG	identification of Fgrdrp2/Fgrdrp3 deletion mutant, the fragment F2
Fgrdrp3-F	GAGCAGAAAGCAACCACACCA	identification of Fgrdrp3 or Fgrdrp2/Fgrdrp3 deletion mutant, the fragment F3
Fgrdrp3-R	CCCCACTCCATCACTGAAAAC	identification of Fgrdrp3 or Fgrdrp2/Fgrdrp3 deletion mutant, the fragment F3
Fgrdrp4-1F	TGCCCGTCAGGAGTGAAAGAA	upstream fragment of Fgrdrp4
Fgrdrp4-1RG	GAAATTGGGGGTTTCGGAATGTCCTCAACATTTAGAGTTGGCGG	upstream fragment of Fgrdrp4
Fgrdrp4-2FG	GTTTAGATTCCAAGTGTCTACTGCTGGGTTCTTTATCCGGGTGGGCCG	downstream fragment of Fgrdrp4
Fgrdrp4-2R	AGTAGGAGAGAAATGACAGTTGGA	downstream fragment of Fgrdrp4
Fgrdrp4-1F2	TATTTCTCCTTCCAGTCCAACC	identification of Fgrdrp4 deletion mutant, the fragment F1
GE-R2	AGTAGTTCTTTTTCTGCCATCGGAC	identification of Fgrdrp4 deletion mutant, the fragment F1
Fgrdrp4-2R2	GCCTATTGACGCAGTCTTACC	identification of Fgrdrp4 deletion mutant, the fragment F2
EN-F2	AGTTCTTCGTTGCGGGTTACAG	identification of Fgrdrp4 deletion mutant, the fragment F2
Fgrdrp4-F	AACGCTCACTGAAGCCCAACC	identification of Fgrdrp4 deletion mutant, the fragment F3
Fgrdrp4-R	CGGACACCTCGCAACAATAAC	identification of Fgrdrp4 deletion mutant, the fragment F3
Fgrdrp5-1F	TGTTCTACTGCCGATTCACG	upstream fragment of Fgrdrp5
Fgrdrp5-1RH	ACCTCCACTAGCTCCAGCCAAGGAGAAGGAGGCTGTTGGTGG	upstream fragment of Fgrdrp5
Fgrdrp5-1RG	GAAATTGGGGGTTTCGGAATGTCGAGAAGGAGGCTGTTGGTGG	upstream fragment of Fgrdrp5
Fgrdrp5-2FH	TGAGTCGTTTACCCAGAATGCACAGGTTAGTTAGCATGGGACAGG	downstream fragment of Fgrdrp5
Fgrdrp5-2FG	GTTTAGATTCCAAGTGTCTACTGCTGGGTGTTAGTTAGCATGGGACAGG	downstream fragment of Fgrdrp5
Fgrdrp5-2R	ACGAGGCGTTGATTGAAGAT	downstream fragment of Fgrdrp5
Fgrdrp5-1F2	CGTCAGGTGTTCGTGGTGTAT	identification of Fgrdrp5 or Fgrdrp1/Fgrdrp5 deletion mutant, the fragment F1
GE-R2	AGTAGTTCTTTTTCTGCCATCGGAC	identification of Fgrdrp5 deletion mutant, the fragment F1
HY-R2	GCTACTGCTTACAAGTGGGCTGA	identification of Fgrdrp1/Fgrdrp5 deletion mutant, the fragment F1
Fgrdrp5-2R2	GGGTTGAGTCATTGTATTTTGG	identification of Fgrdrp5 or Fgrdrp1/Fgrdrp5 deletion mutant, the fragment F2
EN-F2	AGTTCTTCGTTGCGGGTTACAG	identification of Fgrdrp5 deletion mutant, the fragment F2
YG-F2	GCCCTGGGTTCGCAAAGATA	identification of or Fgrdrp1/Fgrdrp5 deletion mutant, the fragment F2
Fgrdrp5-F	TCTGACGGATTGTATCGTGTTT	identification of Fgrdrp5 or Fgrdrp1/Fgrdrp5 deletion mutant, the fragment F3
Fgrdrp5-R	AATCAGGGTGCGATGAAAGAG	identification of Fgrdrp5 or Fgrdrp1/Fgrdrp5 deletion mutant, the fragment F3
GEN-F	GACATTCCGAAACCCCCAATTTC	geneticin resistance cassette for constructing deletion mutant
GE-R	AAAGCGGCCATTTTCCACCAT	geneticin resistance cassette for constructing deletion mutant
EN-F	GGGAAGGGACTGGCTGCTATTG	geneticin resistance cassette for constructing deletion mutant
GEN-R	CCAGCAGTAGACACTTGGAATCTAAAC	geneticin resistance cassette for constructing deletion mutant
HYG-F	CTTGGCTGGAGCTAGTGGAGGT	hygromycin resistance cassette for constructing deletion mutant
HY-R	GTATTGACCGATTCCTTGCGGTCCGAA	hygromycin resistance cassette for constructing deletion mutant
YG-F	GATGTAGGAGGGCGTGGATATGTCCT	hygromycin resistance cassette for constructing deletion mutant
HYG-R	CTGTGCATTCTGGGTAAACGACTCA	hygromycin resistance cassette for constructing deletion mutant
construction and identification of complementation strain
P18-Fgr1-F	ACGACGGCCAGTGCCAAGCTTATACGAGCAAGAGGTAGAGAGACG	Fgrdrp1 fragment (containing promoter region) for constructing PUCH-FGR1 (PHR1) vector
P18-Fgr1-R	GACCTGCAGGCATGCAAGCTTCGCCTGAGATCGCTGAACC	Fgrdrp1 fragment (containing promoter region) for constructing PUCH-FGR1 (PHR1) vector
Fgsad-speI-F	GGACTAGTATGAACACAAAGCACCCCCTA	Fgrdrp2 fragment for constructing PCETNS-FGR2 (PGR2) vector
Fgsad-smaI-R	TCCCCCGGGCCCATCGATCAAGTCGTTCAAG	Fgrdrp2 fragment for constructing PCETNS-FGR2 (PGR2) vector
P18-Fgr5-F	ACGACGGCCAGTGCCAAGCTTTGTTCTACTGCCGATTCACG	Fgrdrp5 fragment (containing promoter region) for constructing PUCH-FGR5 (PHR5) vector
P18-Fgr5-R	GACCTGCAGGCATGCAAGCTTCCGACCTTTCAGTCCATCGG	Fgrdrp5 fragment (containing promoter region) for constructing PUCH-FGR5 (PHR5) vector
Fgrdrp1-C-1F	ACGAGCAAGAGGTAGAGAGACG	fragment of PHR1 vector including Fgrdrp1 upstream(promoter), Fgrdrp1 and HYG
PHR1-1R(HY-R)	GTATTGACCGATTCCTTGCGGTCCGAA	fragment of PHR1 vector including Fgrdrp1 upstream(promoter), Fgrdrp1 and HYG
PHR1-2F(YG-F)	GATGTAGGAGGGCGTGGATATGTCCT	fusion fragment of Fgrdrp1 downstream and HYG
PHR1-2R(HYG-R)	CTGTGCATTCTGGGTAAACGACTCA	fusion fragment of Fgrdrp1 downstream and HYG
Fgrdrp1-C-2F	CCCCAACCGTTTGACTTTGGATGTCTGCCAATACTTCACCTTCC	fusion fragment of Fgrdrp1 downstream and HYG
Fgrdrp1-C-2R	CATGAACAACATCAGAACACTCC	fusion fragment of Fgrdrp1 downstream and HYG
Fgrdrp1-C-1F2	GCTCTCTCTTGACGCAGTTTT	identification of Fgrdrp1 complementation strain, the fragment F1
Fgrdrp1-C-1R2	GCATCTTTCCTGTTCCTCACC	identification of Fgrdrp1 complementation strain, the fragment F1
Fgrdrp1-C-2F2	CTCTCAAGCCTACAGGACACAC	identification of Fgrdrp1 complementation strain, the fragment F3
Fgrdrp1-C-2R2	CCGCACCGACACTTTGAGGACA	identification of Fgrdrp1 complementation strain, the fragment F3
Fgrdrp1-F	TTGGGCGTTCCTGGTCTCCGTT	identification of Fgrdrp1 complementation strain, the fragment F2
Fgrdrp1-R	CTCCGACAAAGGGAACACGA	identification of Fgrdrp1 complementation strain, the fragment F2
Fgrdrp2-C-1F	CTTGGGAGAACACTGTTTATCATGG	fusion fragment of Fgrdrp2 upstream and PGR2
Fgrdrp2-C-1R	CTCGGCACAAAATCACCACTGGAAGATGGGTGAAAAGTCAGGAG	fusion fragment of Fgrdrp2 upstream and PGR2
PGR2-1F	AGTGGTGATTTTGTGCCGAG	fusion fragment of Fgrdrp2 upstream and PGR2
PGR2-1R	AAAGCGGCCATTTTCCACCAT	fusion fragment of Fgrdrp2 upstream and PGR2
PGR2-2F	GGGAAGGGACTGGCTGCTATTG	fusion fragment of Fgrdrp2 downstream and PGR2
PGR2-2R	ATGCCTGTGCAGGTCGACTCTA	fusion fragment of Fgrdrp2 downstream and PGR2
Fgrdrp2-C-2F	TAGAGTCGACCTGCAGGCATGACCTGGGAGGCATCTTGATGAGA	fusion fragment of Fgrdrp2 downstream and PGR2
Fgrdrp2-C-2R	GAGCAAACTGGATTGAAAGAGGC	fusion fragment of Fgrdrp2 downstream and PGR2
Fgrdrp2-C-1F2	GTCTACTTTGGTCCTATGTTTTCC	identification of Fgrdrp2 complementation strain, the fragment F1
Fgrdrp2-C-1R2	TGTCTTTTTTGTCGGACTCTCT	identification of Fgrdrp2 complementation strain, the fragment F1
Fgrdrp2-C-2F2	TGTCATCTCACCTTGCTCCTG	identification of Fgrdrp2 complementation strain, the fragment F3
Fgrdrp2-C-2R2	TGCTTTCCTCAAGACCCTACC	identification of Fgrdrp2 complementation strain, the fragment F3
Fgrdrp2-C-F	ATAAAGATAGGAAGCCACTAACCAC	identification of Fgrdrp2 complementation strain, the fragment F2
Fgrdrp2-C-R	TCGTCAGTTGTCGCTTGGTAG	identification of Fgrdrp2 complementation strain, the fragment F2
Fgrdrp5-C-1F	TGTTCTACTGCCGATTCACG	fragment of PHR5 vector including Fgrdrp5 upstream(promoter), Fgrdrp5 and HYG
PHR5-1R(HY-R)	GTATTGACCGATTCCTTGCGGTCCGAA	fragment of PHR5 vector including Fgrdrp5 upstream(promoter), Fgrdrp5 and HYG
PHR5-2F(YG-F)	GATGTAGGAGGGCGTGGATATGTCCT	fusion fragment of Fgrdrp5 downstream and HYG
PHR5-2R(HYG-R)	CTGTGCATTCTGGGTAAACGACTCA	fusion fragment of Fgrdrp5 downstream and HYG
Fgrdrp5-C-2F	TGAGTCGTTTACCCAGAATGCACAGGTGTTAGTTAGCATGGGACAGG	fusion fragment of Fgrdrp5 downstream and HYG
Fgrdrp5-C-2R	ACGAGGCGTTGATTGAAGAT	fusion fragment of Fgrdrp5 downstream and HYG
Fgrdrp5-C-1F2	CGTCAGGTGTTCGTGGTGTAT	identification of Fgrdrp5 complementation strain, the fragment F1
Fgrdrp5-C-1R2	GCGTTGACTATGCTGTTGATTT	identification of Fgrdrp5 complementation strain, the fragment F1
Fgrdrp5-C-2F2	CAAGCCTACAGGACACACATTC	identification of Fgrdrp5 complementation strain, the fragment F3
Fgrdrp5-C-2R2	TGAGAAAGGCACAGAGGAAAAG	identification of Fgrdrp5 complementation strain, the fragment F3
Fgrdrp5-F	TCTGACGGATTGTATCGTGTTT	identification of Fgrdrp5 complementation strain, the fragment F2
Fgrdrp5-R	AATCAGGGTGCGATGAAAGAG	identification of Fgrdrp5 complementation strain, the fragment F2
Probe and RT-qPCR
HYG-probe-F	AGGATGTTGGCGACCTCGTATT	probe of hygromycin resistance gene for Southern blotting
HYG-probe-R	CGCCCTTCCTCCCTTTATTTC	probe of hygromycin resistance gene for Southern blotting
GEN-probe-F	ATGATTGAACAAGATGGATTGCACG	probe of geneticin resistance gene for Southern blotting
GEN-probe-R	TCAGAAGAACTCGTCAAGAAGGCG	probe of geneticin resistance gene for Southern blotting
Fgrdrp1-161F	AAGATGATGGATTGGATGA	RT-qPCR primers
Fgrdrp1-161R	AAGAACTGGGATGAACTG	RT-qPCR primers
Fgrdrp2-156F	TTGTGACGACGCTATATC	RT-qPCR primers
Fgrdrp2-156R	TGGGAAAGAATGCTGTTA	RT-qPCR primers
Fgrdrp3-151F	TTGTCTCGTCTATCGTATCT	RT-qPCR primers
Fgrdrp3-151R	AATGGTGTGGTTGCTTTC	RT-qPCR primers
Fgrdrp4-211F	CAATCTCACTACCAACCA	RT-qPCR primers
Fgrdrp4-211R	CCTCGCAACAATAACATC	RT-qPCR primers
Fgrdrp5-155F	AGGTAAGACAGATTATGAACGA	RT-qPCR primers
Fgrdrp5-155R	TGAGCACGACAATGGATT	RT-qPCR primers
ex-sR001-RT	GTCGTATCCAGTGCAGGGTCCGAGGTATTCGCACTGGATACGACCGTCAG	stem-loop RT-PCR primers
ex-sR001-F	CAGTCGTGTATTCGGTGACA	stem-loop RT-PCR primers
ex-sR003-RT	GTCGTATCCAGTGCAGGGTCCGAGGTATTCGCACTGGATACGACAAGGACGCAGGA	stem-loop RT-PCR primers
ex-sR003-F	TGCCGTGGATTGCTGGAAATTT	stem-loop RT-PCR primers
ex-sR004-RT	GTCGTATCCAGTGCAGGGTCCGAGGTATTCGCACTGGATACGACAGTGGA	stem-loop RT-PCR primers
ex-sR004-F	TAGTATCCGACTGAGTGCTCTGG	stem-loop RT-PCR primers
ex-sR005-RT	GTCGTATCCAGTGCAGGGTCCGAGGTATTCGCACTGGATACGACAAGGAC	stem-loop RT-PCR primers
ex-sR005-F	TATCACGCGTTGGGACTT	stem-loop RT-PCR primers
ex-sR007-RT	GTCGTATCCAGTGCAGGGTCCGAGGTATTCGCACTGGATACGACAAGGACCGACGA	stem-loop RT-PCR primers
ex-sR007-F	TATCCGTATCGTCGACCGTA	stem-loop RT-PCR primers
sRT-R	GTGCAGGGTCCGAGGT	stem-loop RT-PCR primers
