# Supplementary material for: RNA-dependent RNA polymerases regulate ascospore discharge through the exonic-sRNA-mediated RNAi pathway
Source: mBio. 2024 May 16;15(6):e00377-24. doi: 10.1128/mbio.00377-24 (PMC11237814; doi:10.1128/mbio.00377-24)
Supplement: Table S2 — Phenotypes of Fgrdrp deletion mutants. [file mbio.00377-24-s0003.xlsx]

## Sheet: Sheet1
Table S2. Phenotypes of Fgrdrp deletion mutants in growth rate, conidiation and discharged ascospore.
Strain	Growth rate (mm/day)a			Conidiation (106conidia/ml)b	Ascospores (106ascospores/ml) c	Cirrhi (%)d
	PDA	CM	MM
PH-1	1.02±0.02A	1.30±0.02A	1.52±0.03A	1.25±0.04A	28.57±1.94A	50.77±5.21A
ΔFgrdrp1	1.07±0.08A	1.46±0.03A	1.47±0.06A	1.07±0.04A	22.86±1.69B	43.08±2.96B
ΔFgrdrp2	1.01±0.06A	1.31±0.05A	1.54±0.04A	1.14±0.05A	4.88±0.51D	20.89±2.97D
ΔFgrdrp3	0.92±0.07A	1.22±0.02A	1.56±0.01A	1.29±0.04A	30.62±3.18A	49.70±4.70A
ΔFgrdrp4	0.90±0.08A	1.27±0.06A	1.49±0.01A	1.07±0.03A	27.32±1.74A	51.05±4.22A
ΔFgrdrp5	1.10±0.01A	1.29±0.04A	1.51±0.04A	1.15±0.05A	13.02±1.66C	34.02±6.28C
ΔFgrdrp2/rdrp3	1.03±0.05A	1.36±0.04A	1.46±0.01A	1.14±0.01A	5.07±0.76D	22.05±5.16D
Mean and standard deviation were calculated from three independent replicates. Uppercase letters indicate significant differences (p≤0.05)
a Daily extension of colony were based on three independent measurements.PDA: potato dextrose agar; MM: minimal medium; CM: complete medium
b Conidiation in CMC for 5 days determined with a hematocytometer.
c Discharged ascospores were accumulated after incubation for 14 h.
d Cirrhi was measured by the percentage of perithecia with cirrhi in three independent views under the stereomicroscope.
