# Supplementary material for: RNA-dependent RNA polymerases regulate ascospore discharge through the exonic-sRNA-mediated RNAi pathway
Source: mBio. 2024 May 16;15(6):e00377-24. doi: 10.1128/mbio.00377-24 (PMC11237814; doi:10.1128/mbio.00377-24)
Supplement: Table S3 — Summary statistics of mapped sRNAs. [file mbio.00377-24-s0004.xlsx]

## Sheet: Sheet1
Table S3. Summary statistics of the mapped sRNAs of the wild-type strain and mutants.
strains	raw reads		18~36nt reads		mapped genome reads		mapped structural RNA reads(rRNA and tRNA)
	total	unique	total	unique	total	unique	total	unique
PH-1_rep1	26322345	4236541	26322345	4236541	23213316	3245224	12713250	80868
PH-1_rep2	16574193	2938774	16574193	2938774	14484585	2228018	7888847	70384
ΔFgrdrp1_rep1	11820680	2928675	11820680	2928675	10578659	2396766	4156660	49310
ΔFgrdrp1_rep2	12457044	3073451	12457044	3073451	11219780	2521093	4684188	52448
ΔFgrdrp2_rep1	23700339	3971607	23700339	3971607	20972724	3158750	14249997	67171
ΔFgrdrp2_rep2	20331965	2732635	20331965	2732635	18483348	2239424	13779571	67212
ΔFgrdrp5_rep1	10122577	2921405	9995585	2909648	8854184	2257275	4316150	64872
ΔFgrdrp5_rep2	9779989	3626698	9754381	3620741	8032258	2628679	2807184	57349
