# Supplementary material for: RNA-dependent RNA polymerases regulate ascospore discharge through the exonic-sRNA-mediated RNAi pathway
Source: mBio. 2024 May 16;15(6):e00377-24. doi: 10.1128/mbio.00377-24 (PMC11237814; doi:10.1128/mbio.00377-24)
Supplement: Table S4 — Annotations of mapped sRNAs. [file mbio.00377-24-s0005.xlsx]

## Sheet: Sheet1
Table S4. Annotations of the mapped sRNAs of the wild-type strain and mutants.
reads type	strains	CDS+	CDS-	intron+	intron-	3'UTR+	3'UTR-	5'UTR+	5'UTR-	intergenic	unannotation
total reads	PH-1_rep1	3330982	1472434	343361	200063	1036914	676549	639319	633490	1800161	366793
	PH-1_rep2	2034688	1001712	209531	136521	642105	444900	396689	410081	1080730	238781
	ΔFgrdrp1_rep1	3118981	692379	170585	37259	749587	192833	503919	96108	765303	95045
	ΔFgrdrp1_rep2	3289629	374199	202218	37667	698121	194576	662711	104461	867681	104329
	ΔFgrdrp2_rep1	3493165	329187	221131	49118	740973	288594	374443	196909	865583	163624
	ΔFgrdrp2_rep2	2303190	280816	160040	41330	510464	222871	266671	175825	621704	120866
	ΔFgrdrp5_rep1	2180058	373543	155814	37599	348125	198719	256851	253040	625599	108686
	ΔFgrdrp5_rep2	2337576	548338	137163	58827	422388	242279	337919	235903	766067	138614
unique reads	PH-1_rep1	1807229	264644	48526	26787	241319	96084	178537	88732	330836	81662
	PH-1_rep2	1187650	200619	33216	20256	162664	70706	122299	67294	235312	57618
	ΔFgrdrp1_rep1	1557707	110471	32699	10949	190013	46694	131428	31269	190955	45271
	ΔFgrdrp1_rep2	1631697	109808	34693	11530	203346	49101	140106	32282	206121	49961
	ΔFgrdrp2_rep1	2050827	130111	41071	14051	252635	58469	172552	46093	254794	70976
	ΔFgrdrp2_rep2	1431947	100047	29631	11280	164940	44360	115749	37265	186749	50244
	ΔFgrdrp5_rep1	1422496	146498	29492	13384	114560	40371	137876	52656	190832	44238
	ΔFgrdrp5_rep2	1520051	210409	36225	19734	156157	57725	175798	76462	261428	57341
