# Supplementary material for: RNA-dependent RNA polymerases regulate ascospore discharge through the exonic-sRNA-mediated RNAi pathway
Source: mBio. 2024 May 16;15(6):e00377-24. doi: 10.1128/mbio.00377-24 (PMC11237814; doi:10.1128/mbio.00377-24)
Supplement: Table S5 — Statistics of clean and mapped reads of RNA-seq. [file mbio.00377-24-s0006.xlsx]

## Sheet: S5 Table
Table S5. Statistics of the clean reads and the mapped reads of RNA-seq.
strains		clean reads	mapped reads	rate(%)
0 dpf	PH-1_rep1	40415274	39599044	97.9804
	PH-1_rep2	46035720	44980062	97.7069
7 dpf
	PH-1_rep1	42360026	41485344	97.9351
	PH-1_rep2	39323900	38643358	98.2694
	ΔFgrdrp1_rep1	41229224	40426668	98.0534
	ΔFgrdrp1_rep2	47558560	46456072	97.6818
	ΔFgrdrp2_rep1	37801888	37049204	98.0089
	ΔFgrdrp2_rep2	43569538	42751316	98.122
	ΔFgrdrp5_rep1	72798148	70566455	96.9344
	ΔFgrdrp5_rep2	62282784	60361251	96.9148
10 dpf	PH-1_rep1	42762034	41934693	98.0652
	PH-1_rep2	47970914	46510238	96.9551
	ΔFgrdrp1_rep1	42229846	41373288	97.9717
	ΔFgrdrp1_rep2	42530970	41665511	97.9651
	ΔFgrdrp2_rep1	43914664	43077675	98.0941
	ΔFgrdrp2_rep2	46765178	45881308	98.11
