# Supplementary material for: RNA-dependent RNA polymerases regulate ascospore discharge through the exonic-sRNA-mediated RNAi pathway
Source: mBio. 2024 May 16;15(6):e00377-24. doi: 10.1128/mbio.00377-24 (PMC11237814; doi:10.1128/mbio.00377-24)
Supplement: Table S6 — Expression pattern of sexual-development-related genes in mutant DEGs. [file mbio.00377-24-s0007.xlsx]

## Sheet: Sheet1
Table S6. Expression pattern of sexual development related genes in mutants DEGs.
Gene_ID	Expression pattern (log2 fold_change)					Name or annotation [1-3]	Phenotypes of mutants in sexual reproduction [1-3]
	mutant_7dpi / wild-type_7dpi			mutant_10dpi / wild-type_10dpi
	ΔFgrdrp1	ΔFgrdrp2	ΔFgrdrp5	ΔFgrdrp1	ΔFgrdrp2
FGSG_00725	0.501933	1.03793	1.36822	0.286944	-2.40249	TF,GzZC281
FGSG_01366	0.786528	-1.19549	0.142213	0.646566	-3.01258	TF,GzHMG010	fewer P,delayed PM
FGSG_01662	3.48224	-0.369411	-1.60648	1.28935	-2.82807	TF,GzMyb019
FGSG_04035	1.33592	0.405263	1.62778	1.0584	-2.2128	TF,GzbHLH009
FGSG_05151	0.883854	-0.686457	1.04795	1.0152	-2.29931	TF,GzHMG016
FGSG_06966	0.524096	-0.537303	-0.286564	-0.556479	-2.31293	TF,GzHOMEL016	delayed PM
FGSG_13386	0.945472	0.216226	-0.34537	1.26626	-2.23182	TF,GzZC035
FGSG_00069	2.19151	0.504947	0.237462	-0.461684	-0.310511	TF,GzZC315
FGSG_01669	-2.96604	-0.959822	-0.800976	0.897388	-0.678041	TF,GzZC267
FGSG_01731	2.20186	0.718534	0.363293	-0.474281	-0.415623	TF,GzZC154
FGSG_01853	3.56154	2.68142	3.65823	-0.344291	0.0543326	TF,GzZC184
FGSG_01984	-3.27319	-1.20312	-0.884617	1.28008	0.427471	TF,GzCCHC001
FGSG_02083	2.20613	0.990297	1.64467	-0.124592	0.0549585	TF,GzZC246	delayed PM, no AS
FGSG_03281	-2.47838	-1.53231	-0.930462	-0.0195302	-0.176606	TF,GzGATA002
FGSG_03294	2.24595	1.96496	0.955949	-0.428598	-0.938305	TF,GzZC220
FGSG_03536	-2.49424	-0.547907	-0.622608	-1.62089	0.456033	TF,TRI6
FGSG_03892	2.72086	1.34814	0.661297	-0.552182	-0.076153	TF,GzZC197
FGSG_03912	2.40524	0.625753	-0.0141438	-0.710253	-0.13889	TF,GzZC196
FGSG_04134	2.10322	0.679058	2.2834	-0.297481	-0.273655	TF,GzCON7	no P
FGSG_04680	2.58997	0.545238	0.493436	-1.16945	-0.818889	TF,GzZC014
FGSG_04888	2.43125	-0.192323	2.21698	-0.232308	0.11423	TF,GzZC272
FGSG_04932	-2.04028	0.10516	1.26962	1.41115	0.355706	TF,GzC2H032
FGSG_05041	-2.14566	0.100039	-1.91067	-0.534629	-0.126151	TF,GzC2H034
FGSG_06699	-2.82408	-0.91077	-0.789254	0.579884	1.68384	TF,GzZC207
FGSG_06944	2.04607	1.39396	2.11336	0.543472	-0.322555	TF,GzWing015	fewer P,no AS
FGSG_07075	2.7409	1.87035	2.34472	-0.435633	0.157742	TF,GzC2H048
FGSG_07133	2.00754	1.9143	2.60024	-0.435167	-0.164783	TF,GzZC230	fewer P,delayed PM,fewer AS
FGSG_07448	-2.03896	-0.30026	0.702198	1.50486	0.43615	TF,GzMyb012
FGSG_08038	-2.20805	0.00242191	-0.469598	0.180192	-1.44828	TF,GzZC118
FGSG_08138	-2.16984	-1.44814	0.243987	0.976932	-0.452573	TF,GzC2H062
FGSG_08246	-3.66745	-0.694115	2.67786	1.71933	-1.81409	TF,GzC2H063
FGSG_08474	2.46389	1.88618	2.47338	-0.0792798	0.229585	TF,GzNot001
FGSG_08737	2.07038	1.33453	0.945509	-0.971329	0.475849	TF,GzOB031
FGSG_08890	-2.65746	-0.745151	-1.12638	1.68531	-0.244097	TF,MAT1-1-3	delayed PM,no AS
FGSG_09043	-2.1238	-1.35447	-0.167326	0.344426	0.148392	TF,GzHOME010
FGSG_09217	-2.34098	-0.448039	-1.25341	0.0144882	0.163314	TF,GzCCAAT007
FGSG_09921	2.25689	0.473773	0.971325	-0.776262	-1.08564	TF,GzZC067
FGSG_10186	-2.28829	-0.927828	-1.85396	0.216689	0.0622349	TF,GzssDB002
FGSG_10470	-2.27177	-1.27191	0.171499	1.26542	-0.222951	TF,GzC2H088	no P
FGSG_10627	2.21433	0.535234	0.11849	-1.18889	-0.153095	TF,GzZC144
FGSG_10660	2.05141	0.747725	-0.238505	-0.41979	0.003014	TF,GzZC102
FGSG_11358	2.60342	1.32021	-0.115676	-0.977785	-0.158081	TF,GzZC173
FGSG_11520	2.116	1.23733	0.017348	-0.915199	0.0507879	TF,GzZC009
FGSG_11792	2.01626	1.56097	2.4853	0.315107	-0.585104	TF,GzC2H094	no P
FGSG_12002	2.36754	1.09671	2.30733	-0.469056	-0.242067	TF,GzZC002
FGSG_12970	2.00691	2.26975	2.96654	0.503016	-0.905091	TF,FgPac1	fewer P,delayed PM
FGSG_06110	-1.28986	2.1669	1.89531	-0.762589	-0.248792	TF,GzOB021
FGSG_07067	-0.533091	2.15069	1.6473	1.00731	0.368109	TF,GzZC232	no P
FGSG_07790	0.565866	-2.71203	-1.87741	-1.47571	-0.917945	TF,GzbHLH012
FGSG_08769	1.73446	2.10079	2.97501	-0.0929724	-0.163208	TF,GzZC108	no P
FGSG_10331	-1.64505	-6.20116	-2.94268	0.581269	-5.45481	TF,GzWing023
FGSG_11051	1.88324	2.22734	1.23864	-1.63672	-0.499429	TF,GzZC011
FGSG_00324	1.53295	1.30375	2.28981	0.283315	0.0642562	TF,GzMyb002	no P
FGSG_00404	0.0838482	0.430826	2.02868	0.276653	0.575143	TF,GzZC301	no P
FGSG_01172	1.04043	1.19764	2.42051	0.205265	-1.0441	TF,GzZC249
FGSG_01341	1.17839	1.03709	2.99715	0.0549678	-0.236007	TF,GzC2H013	fewer P,delayed PM,fewer AS
FGSG_01555	0.573675	0.715305	2.1812	0.0185432	-0.315044	TF,ZIF1	fewer P,delayed PM,no AS
FGSG_01564	1.78322	1.4623	2.72427	0.0980983	-0.311314	TF,GzZC276	delayed PM
FGSG_01877	1.04029	0.992632	3.78715	0.321393	-0.674746	TF,GzC2H016	no P
FGSG_01976	1.46068	1.82171	4.1107	0.0916778	0.349087	TF,GzOB012
FGSG_02068	0.816584	0.783554	3.12003	1.14642	0.615589	TF,GzZC247
FGSG_02814	1.13285	0.730162	6.26236	0.044492	-0.273799	TF,GzbHLH007	more P
FGSG_04083	1.23092	0.680303	2.33342	0.387892	-0.408199	TF,GzC2H024	delayed PM
FGSG_04288	0.084718	0.97176	4.74996	1.0289	0.0119582	TF,GzC2H028
FGSG_05827	0.486588	1.42534	2.41179	0.439483	-1.93985	TF,GzZC023
FGSG_06168	1.85264	1.63794	3.48409	-0.456627	0.374872	TF,GzC2H040
FGSG_06701	0.0660414	0.926087	2.20166	-0.265936	0.136272	TF,GzC2H044	delayed PM
FGSG_06871	0.305917	0.99195	2.15928	-0.0229197	-0.152193	TF,GzC2H045	no P
FGSG_07052	1.56332	1.71329	3.25766	0.378006	-1.43961	TF,GzC2H047	fewer P
FGSG_07116	1.0634	0.802232	2.31188	0.0623481	-1.93938	TF,GzHMG021
FGSG_07243	1.36153	1.90017	2.32334	-0.155399	0.0291054	TF,GzHOMEL018
FGSG_07433	1.44069	1.36575	2.09014	-0.175247	0.0458846	TF,GzWing017
FGSG_07693	0.594612	0.22192	4.22821	-0.483968	-0.649302	TF,GzZC201
FGSG_07735	-1.44732	1.07178	2.20407	0.321654	-0.597482	TF,GzC2H053
FGSG_07928	1.52417	1.47293	2.13053	0.151385	-0.726349	TF,GzC2H059	delayed PM
FGSG_08135	0.533276	0.368115	2.1565	0.199013	0.0773584	TF,GzZC127
FGSG_08403	1.72592	1.60274	2.45376	0.0149566	0.289154	TF,GzbHLH013
FGSG_08617	0.427437	0.53867	2.60545	0.624439	0.0689033	TF,GzC2H066	fewer P,delayed PM,fewer AS
FGSG_08914	-0.141697	1.37235	2.16909	-0.4294	-0.0208532	TF,GzC2H071
FGSG_09075	0.818642	0.0292866	2.14308	-0.433051	0.281902	TF,GzZC138
FGSG_09318	1.71851	1.40605	2.32322	0.324591	-0.181754	TF,GzZC258	no P
FGSG_10277	-0.391309	-1.36391	-2.06116	0.508231	-0.212142	TF,GzCCHC009
FGSG_10517	0.32344	0.690395	2.96541	0.314334	-0.03899	TF,GzC2H090	no P
FGSG_11186	1.64231	0.0357194	-6.63248	-0.935481	0.253691	TF,GzZC094
FGSG_11218	0.183518	1.48633	3.80297	1.22576	-0.806728	TF,GzZC093
FGSG_12742	0.174104	-0.0393572	2.04238	-0.419213	-1.09477	TF,GzZC054
FGSG_13123	-0.861428	-0.878549	2.91469	1.93009	0.220885	TF,GzC2H102
FGSG_13828	0.489814	0.951974	2.652	-0.558369	-0.485021	TF,GzZC040
FGSG_03102	-0.00203649	0.123685	1.49074	-2.12527	-0.674616	TF,GzZC240
FGSG_03597	1.66072	1.8745	3.44791	-3.04783	-1.1241	FgFlbB
FGSG_02052	0.420003	2.28671	2.10977	-0.640562	0.14139	HP	faster cirrhi production
FGSG_03916	4.58258	3.09684	3.12098	-1.05835	-0.655132	Fibronectin-attachment protein	no P
FGSG_09182	1.11989	3.13546	2.39922	-1.16543	0.592515	PKS3	albino P
FGSG_10825	2.10251	2.15808	1.53112	-0.469009	0.262812	homocysteine transferase	no P
FGSG_01862	-2.20582	-0.622984	-0.0745139	0.710212	-0.071077	Microtubule associated protein	delayed PM
FGSG_03673	-3.11723	0.00251214	0.239031	0.0208706	-0.0845877	Zn-carboxypeptidase	fewer P,no AS
FGSG_06039	2.22148	1.51011	1.63765	-1.00645	0.135383	Acyl citrate lyase 2	no P
FGSG_07578	2.84683	1.51753	0.411445	-0.425634	1.00264	3-dehydroquinate synthetase	fewer P,no AS
FGSG_09896	3.10189	0.666076	1.81431	-2.31407	-0.684183	GzICL1,Isocitrate lyase 1	no P
FGSG_08795	-0.0554585	1.28379	2.59379	0.31337	0.529146	PKS7	smaller P,no AS
FGSG_13162	1.32345	0.229489	1.79577	-0.384936	-2.70127	Histone promoter control 2	smaller P,no AS
FGSG_01641	3.1329	2.55955	3.54871	-0.519529	0.0432525	PK,SAK1	vacuolated AS
FGSG_06326	1.76203	1.63968	2.21257	0.0656591	-0.125931	PK,BCK1	no P
TF, transcription factor; PK, protein kinase; P, perithecia; PM, perithecia maturation ; AS, ascospore;
Reference:
1. Son et al, PLoS Pathog, 2011,7(10):e1002310.
2. Kim et al, PLoS Genet, 2015,11(9):e1005486.
3. Wang et al, PLoS Pathog, 2011,7(12):e1002460.
